# Supplementary material for: 5-HT orchestrates histone serotonylation and citrullination to drive neutrophil extracellular traps and liver metastasis
Source: J Clin Invest. 2025 Feb 4;135(8):e183544. doi: 10.1172/JCI183544 (PMC11996869; doi:10.1172/JCI183544)
Supplement: Supporting data values [file jci-135-183544-s277.xlsx]

## Sheet: Fig 1A
cell	percentage
B_cells	0.0187431
Macrophages_M1	0.00888878
Macrophages_M2	0.0417384
Monocytes	0.000560588
Neutrophils	0.0472473
NK_cells	0.0143825
T_cells_CD4	0.0109982
T_cells_CD8	0.00788353
Tregs	0.0156572
Dendritic_cells	0.0112171

## Sheet: Fig 1B
Neutrophils_quantiseq	Organ
0.028016	liver
0.102267	liver
0.0679558	liver
0.0143425	liver
0.0310056	liver
0.0404945	liver
0.0322277	liver
0.0417918	liver
0.0614893	liver
0.0481665	liver
0.0100678	liver
0.0741563	liver
0.212137	liver
0.0442468	liver
0.0719401	liver
0.0508319	liver
0.119961	liver
0.0661051	liver
0.100803	liver
0.0386477	liver
0.0354076	liver
0.133457	liver
0.0677545	liver
0.0564524	liver
0.0522326	liver
0.0619022	liver
0.0418567	bone
0.0467617	bone
0.0941046	bone
0.0420341	bone
0.0884514	bone
0.0517232	bone
0.15468	bone
0.0313461	bone
0.0320523	bone
0.0344997	bone
0.0265993	bone
0.0766215	bone
0.0578877	bone
0.0252524	bone
0.0835991	bone
0.03271	bone
0.0430911	bone
0.0437985	bone
0.178903	bone
0.0736285	bone
0.0929343	bone
0.0269771	bone
0.0716247	bone
0.0393265	bone
0.0206619	bone
0.035271	bone
0.039912	bone
0.0309819	bone
0.0346763	bone
0.0630398	bone
0.0280919	bone
0.0931647	bone
0.030088	bone
0.0711033	bone
0.034468	bone
0.0306602	bone
0.0201368	bone
0.0385349	bone
0.0364103	bone
0.0441397	bone
0.0185903	bone
0.0291358	bone
0.0322147	bone
0.0786338	bone
0.112743	bone
0.0311886	bone
0.0263261	bone
0.0563128	bone
0.0398232	bone
0.0370721	bone
0.0372427	bone
0.0494897	bone
0.044555	bone
0.0378767	bone
0.0407973	bone
0.0412365	bone
0.119308	bone
0.0469268	bone
0.0627546	bone
0.0184746	bone
0.0590567	bone
0.0144542	bone
0.0244064	bone
0.0903108	bone
0.0469142	bone
0.0199619	bone
0.030807	bone
0.0487621	bone
0.0139308	bone
0.0493426	bone
0.0942282	bone
0.110292	bone
0.0555534	bone
0.0665936	bone
0.0497668	bone
0.0567937	bone
0.0560328	bone
0.0359427	bone
0.0417289	bone
0.114359	bone
0.0600492	bone
0.0587069	bone
0.0723536	lymph_node
0.0635134	lymph_node
0.0202464	lymph_node
0.0382144	lymph_node
0.0198341	lymph_node
0.118947	lymph_node
0.0389038	lymph_node
0.021741	lymph_node
0.0128357	lymph_node
0.0137085	lymph_node
0.032721	lymph_node
0.0197724	lymph_node
0.00595517	lymph_node
0.0121302	lymph_node
0.0409822	lymph_node
0.0356582	lymph_node
0.0588324	lymph_node
0.0567449	lymph_node
0.0827584	lymph_node
0.0165109	lymph_node
0.0513824	lymph_node
0.043328	lymph_node
0.089031	lymph_node
0.017128	lymph_node
0.0116486	lymph_node
0.0597466	lymph_node
0.0224545	lymph_node
0.0253139	lymph_node
0.0463323	lymph_node
0.0456662	lymph_node
0.0499654	lymph_node
0.0132929	lymph_node
0.0243511	lymph_node
0.0271827	lymph_node
0.0329801	lymph_node
0.0567572	lymph_node
0.0473315	lymph_node
0.0567211	lymph_node
0.0559986	lymph_node
0.0677449	lymph_node
0.100186	lymph_node
0.0887756	lymph_node
0.023742	lymph_node
0.0157965	lymph_node
0.0264776	lymph_node
0.053924	lymph_node
0.0268002	lymph_node
0.0331943	lymph_node
0.0408509	lymph_node
0.0171251	lymph_node
0.0265769	lymph_node
0.0206521	lymph_node
0.0147934	lymph_node
0.0231031	lymph_node
0.035536	lymph_node
0.0731014	lymph_node
0.0368351	lymph_node
0.0140595	lymph_node
0.055993	lymph_node
0.0919243	lymph_node
0.0572708	lymph_node
0.0283735	lymph_node
0.022727	lymph_node
0.0168576	lymph_node
0.0284696	lymph_node
0.0191557	lymph_node
0.024843	lymph_node
0.0108723	lymph_node
0.0301234	lymph_node
0.0656404	lymph_node
0.172244	lymph_node
0.0369411	lymph_node
0.049727	lymph_node
0.00948785	lymph_node
0.00929731	lymph_node
0.0295586	lymph_node
0.0286997	lymph_node
0.00764199	lymph_node
0.0242634	lymph_node
0.031294	adrenal
0.0128849	adrenal
0.0326541	soft tissue
0.0241917	soft tissue
0.0637397	soft tissue
0.0297187	soft tissue
0	soft tissue
0.0695359	soft tissue
0.0785954	soft tissue
0.024933	soft tissue
0.0738182	soft tissue
0.0404583	soft tissue
0.0142792	soft tissue
0.0234953	soft tissue
0.0252017	soft tissue
0.00377049	soft tissue
0.0401689	prostate
0.0284399	prostate
0.0534045	prostate
0.0137458	prostate
0.0603939	prostate

## Sheet: Fig 1D
	WT	Micro-metas	Macro-metas
% of single cells	2.34	8.84	9.76
	5.44	10.6	3.99
	1.94	7.66	9.72
	5.01	8.14	7.92

## Sheet: Fig 1F
	WT	Micro-metas	Macro-metas
% of H3cit/MPO	0	27.2727	82.5
	0	44.4444	62.5
	0	42.8571	88.8889
	0	70	96
	0	92.8571	75

## Sheet: Fig 1H
	vehicle	DNase I
% of H3cit/MPO	92.7835	4.7619
	86.6667	0
	74.5455	25
	52.9412	4.34783
	96.4286	10.5263
	13.75	0

## Sheet: Fig 1J
	vehicle	DNase I
Liver metas foci number	72	0
	95	14
	36	9
	10	23
	39	2
	16	24

## Sheet: Fig 1K
Days	vehicle	DNase I
26	1
27	1
30	1	1
30	1
30	1
30	1	1
32	1
33	1	1
35		1
36		1
37		1
38		1
40		1

## Sheet: Fig 1L
	Neutro	NETs
Cell count	779	1879
	1122	1331
	480	1686
	1038	1279

## Sheet: Fig 1M
	Neutro	NETs
Cell count	535	811
	360	1411
	269	1124
	662	880

## Sheet: Fig 2B
	vehicle	PMA	5-HT
% of SytoxGreen+	24	100	55.1724
	15	62.5	62.7907
	3.22581	100	63.6364
	18.4211	100	100
	0	75	55.5556
	0	61.9048	53.7879
	22.2222	93.3333	43.5028
	0	100	70
	0	73.3333	88.8889
	0	46.1538	46.1538

[truncated: 47 more sheets: Fig 2D, Fig 2F, Fig 2J, Fig 2L, Fig 3C, Fig 3E, Fig 3G, Fig 3J, Fig 3K, Fig 4D, Fig 4E, Fig 4F, Fig 5C, Fig 5D, Fig 5F, Fig 5H, Fig 8B, Fig 8C, Fig 8E, Fig 8G …]
